# Supplementary material for: Novel 7-Deazapurine Incorporating Isatin Hybrid Compounds as Protein Kinase Inhibitors: Design, Synthesis, In Silico Studies, and Antiproliferative Evaluation
Source: Molecules. 2023 Aug 4;28(15):5869. doi: 10.3390/molecules28155869 (PMC10420662; doi:10.3390/molecules28155869)
Supplement: Supplementary file 1 [file molecules-28-05869-s001.zip]

Archive with 1 entries (1 files):
- molecules-2476875-supplementary.pdf
